# Supplementary material for: Multi-Service Multiplexing System Based on Visible Light Communication
Source: Sensors (Basel). 2025 Nov 26;25(23):7207. doi: 10.3390/s25237207 (PMC12694158; doi:10.3390/s25237207)
Supplement: Supplementary file 1 [file sensors-25-07207-s001.zip]

Archive with 1 entries (1 files):
- sensors-3937921-supplementary.c
