# Supplementary material for: Multi-Service Multiplexing System Based on Visible Light Communication
Source: Sensors (Basel). 2025 Nov 26;25(23):7207. doi: 10.3390/s25237207 (PMC12694158; doi:10.3390/s25237207)
Supplement: Supplementary file 1 [file sensors-25-07207-s001.zip › sensors-3937921-supplementary.c]

#include <reg51.h>
#include <intrins.h>
#include "audio_processor.h"

// 端口定义 - 使用标准方法
sfr P5 = 0xC8;
sbit DATA_IN = P5^4;
sbit DATA_OUT = P5^5;

// 全局变量定义在函数外部
unsigned long rx_buffer = 0;
unsigned long tx_buffer = 0;
unsigned char rx_bit_cnt = 0;
unsigned char CHS = 0;  // 使用unsigned char代替bit
unsigned char tx_active = 0;
unsigned char module_enabled = 0;
unsigned char frame_header = 0;  // 移出中断函数
unsigned char tx_bit_counter = 0; // 移出中断函数

// 初始化函数
void AudioProcessor_Init(void) {
    IT0 = 1;     // 外部中断0下降沿触发
    EX0 = 0;     // 初始不使能外部中断0
    
    // 定时器1配置
    TMOD = TMOD | 0x10; // Timer1模式1
    TH1 = 0xFF;
    TL1 = 0x1A;
    ET1 = 0;      // 初始不使能定时器中断
    TR1 = 0;      // 初始不启动定时器
    
    // 初始化变量
    module_enabled = 0;
    CHS = 0;
    tx_active = 0;
    rx_bit_cnt = 0;
    rx_buffer = 0;
    tx_buffer = 0;
    frame_header = 0;
    tx_bit_counter = 0;
}

void AudioProcessor_Start(void) {
    EX0 = 1;      // 使能外部中断0
    ET1 = 1;      // 使能定时器1中断
    TR1 = 1;      // 启动定时器1
    module_enabled = 1;
    EA = 1;       // 总中断使能
}

void AudioProcessor_Stop(void) {
    EX0 = 0;      // 禁用外部中断0
    ET1 = 0;      // 禁用定时器1中断
    TR1 = 0;      // 停止定时器1
    module_enabled = 0;
}

unsigned char AudioProcessor_GetCHS(void) {
    return CHS;
}

void AudioProcessor_SetCHS(unsigned char value) {
    CHS = value;
}

// 外部中断0服务函数
void ext0_isr(void) interrupt 0 {
    unsigned char current_bit_val;
    
    if (module_enabled == 0) {
        return;
    }
    
    // 读取当前数据位
    if (DATA_IN) {
        current_bit_val = 1;
    } else {
        current_bit_val = 0;
    }
    
    // 将当前位存入接收缓冲区
    if (current_bit_val) {
        rx_buffer = rx_buffer | (1UL << rx_bit_cnt);
    }
    
    // 帧头检测（前8位）
    if (rx_bit_cnt < 8) {
        if (current_bit_val) {
            frame_header = frame_header | (1 << rx_bit_cnt);
        }
        
        if (rx_bit_cnt == 7) {
            if (frame_header == 0xE4 || frame_header == 0xEB) {
                CHS = 1;
            }
            frame_header = 0;
        }
    }
    
    // 增加位计数器
    rx_bit_cnt++;
    
    // 检查是否接收完32位
    if (rx_bit_cnt >= 32) {
        unsigned long modified_frame;
        unsigned long original_bit30;
        unsigned long new_bit30;
        
        modified_frame = rx_buffer;
        
        // 提取第30位
        original_bit30 = (modified_frame >> 30) & 0x01;
        
        // 计算新的第30位
        new_bit30 = original_bit30 | CHS;
        
        // 清除原第30位
        modified_frame = modified_frame & (~(1UL << 30));
        
        // 设置新的第30位
        if (new_bit30) {
            modified_frame = modified_frame | (1UL << 30);
        }
        
        // 更新发送缓冲区
        EA = 0;  // 关中断
        tx_buffer = modified_frame;
        tx_active = 1;
        EA = 1;  // 开中断
        
        // 重置接收状态
        rx_buffer = 0;
        rx_bit_cnt = 0;
    }
}

// 定时器1中断服务函数
void timer1_isr(void) interrupt 3 {
    unsigned char current_tx_bit;
    
    // 重装定时器
    TH1 = 0xFF;
    TL1 = 0x1A;
    
    if (module_enabled == 0) {
        return;
    }
    
    if (tx_active) {
        // 获取当前要发送的位
        current_tx_bit = (tx_buffer >> tx_bit_counter) & 0x01;
        
        // 输出到P5.5
        if (current_tx_bit) {
            DATA_OUT = 1;
        } else {
            DATA_OUT = 0;
        }
        
        // 增加发送位计数器
        tx_bit_counter++;
        
        // 检查是否发送完32位
        if (tx_bit_counter >= 32) {
            tx_active = 0;
            tx_bit_counter = 0;
        }
    }
}
